# Supplementary material for: Extracellular vesicles from bone marrow mesenchymal stem/stromal cells transport tumor regulatory microRNA, proteins, and metabolites
Source: Oncotarget. 2014 Dec 31;6(7):4953–67. doi: 10.18632/oncotarget.3211 (PMC4467126; doi:10.18632/oncotarget.3211)
Supplement: Supplementary file 2 [file oncotarget-06-4953-s002.xlsx]

## Sheet: Sheet1
Table S1	BIOLOGICAL PROCESS	BIOLOGICAL PROCESS	BIOLOGICAL PROCESS	BIOLOGICAL PROCESS	BIOLOGICAL PROCESS
GOID	TERM	CLUSTER_FREQUENCY	TOTAL_NUM_ANNOTATIONS	POPULATION_SIZE	GENOME_FREQUENCY
GO:0009987	cellular process	0.9051	25765	45570	0.5654
GO:0050896	response to stimulus	0.6646	11671	45570	0.2561
GO:0050789	regulation of biological process	0.6646	14432	45570	0.3167
GO:0032501	multicellular organismal process	0.6329	8716	45570	0.1913
GO:0008152	metabolic process	0.5886	18198	45570	0.3993
GO:0007275	multicellular organismal development	0.5127	6392	45570	0.1403
GO:0043170	macromolecule metabolic process	0.4684	13747	45570	0.3017
GO:0007154	cell communication	0.3797	8158	45570	0.179
GO:0030154	cell differentiation	0.3228	4326	45570	0.0949
GO:0006810	transport	0.3038	5785	45570	0.1269
GO:0009058	biosynthetic process	0.2911	9225	45570	0.2024
GO:0006139	nucleic acid metabolic process	0.2532	9191	45570	0.2017
GO:0006928	cellular component movement	0.2405	1875	45570	0.0411
GO:0008219	cell death	0.1962	2528	45570	0.0555
GO:0009056	catabolic process	0.1962	3060	45570	0.0671
GO:0051704	multi-organism process	0.1899	1966	45570	0.0431
GO:0043062	extracellular structure organization	0.1835	344	45570	0.0075
GO:0046903	secretion	0.1329	1181	45570	0.0259
GO:0007610	behavior	0.038	806	45570	0.0177
GO:0006944	cellular membrane fusion	0.0127	111	45570	0.0024
GO:0006519	cellular amino acid and derivative metabolic process	0	0	45570	0
GO:0009405	pathogenesis	0	8	45570	0.0002
Table S1	MOLECULAR FUNCTION	MOLECULAR FUNCTION	MOLECULAR FUNCTION	MOLECULAR FUNCTION	MOLECULAR FUNCTION
GOID	TERM	CLUSTER_FREQUENCY	TOTAL_NUM_ANNOTATIONS	POPULATION_SIZE	GENOME_FREQUENCY
GO:0005488	binding	0.8734	25480	45570	0.5591
GO:0005515	protein binding	0.7595	10298	45570	0.226
GO:0003824	catalytic activity	0.2722	14459	45570	0.3173
GO:0005198	structural molecule activity	0.2342	1323	45570	0.029
GO:0016787	hydrolase activity	0.1582	5959	45570	0.1308
GO:0030234	enzyme regulator activity	0.1456	1978	45570	0.0434
GO:0004871	signal transducer activity	0.0949	3030	45570	0.0665
GO:0004872	receptor activity	0.057	2476	45570	0.0543
GO:0003676	nucleic acid binding	0.0506	7636	45570	0.1676
GO:0016740	transferase activity	0.0506	4760	45570	0.1045
GO:0005215	transporter activity	0.0506	2828	45570	0.0621
GO:0016491	oxidoreductase activity	0.0443	1937	45570	0.0425
GO:0015075	ion transmembrane transporter activity	0.038	1819	45570	0.0399
GO:0016301	kinase activity	0.0316	2242	45570	0.0492
GO:0016829	lyase activity	0.019	397	45570	0.0087
GO:0015267	channel activity	0.019	892	45570	0.0196
GO:0016853	isomerase activity	0.019	416	45570	0.0091
GO:0003774	motor activity	0.0127	337	45570	0.0074
GO:0016209	antioxidant activity	0.0127	145	45570	0.0032
GO:0008565	protein transporter activity	0.0063	228	45570	0.005
GO:0009055	electron carrier activity	0.0063	323	45570	0.0071
GO:0030528	transcription regulator activity	0	0	45570	0
GO:0004386	helicase activity	0	401	45570	0.0088
GO:0016874	ligase activity	0	1065	45570	0.0234
GO:0045182	translation regulator activity	0	24	45570	0.0005
GO:0008907	integrase activity	0	6	45570	0.0001
Table S1	CELLULAR COMPONENT	CELLULAR COMPONENT	CELLULAR COMPONENT	CELLULAR COMPONENT	CELLULAR COMPONENT
GOID	TERM	CLUSTER_FREQUENCY	TOTAL_NUM_ANNOTATIONS	POPULATION_SIZE	GENOME_FREQUENCY
GO:0005623	cell	0.8608	32125	45570	0.705
GO:0005622	intracellular	0.7848	24423	45570	0.5359
GO:0005737	cytoplasm	0.7152	15248	45570	0.3346
GO:0005576	extracellular region	0.6076	3037	45570	0.0666
GO:0016020	membrane	0.443	14304	45570	0.3139
GO:0005615	extracellular space	0.3165	1030	45570	0.0226
GO:0005578	proteinaceous extracellular matrix	0.2785	582	45570	0.0128
GO:0005634	nucleus	0.2722	10345	45570	0.227
GO:0009986	cell surface	0.1076	677	45570	0.0149
GO:0005694	chromosome	0.0443	1014	45570	0.0223
